# Supplementary material for: Product Distributions of Cytochrome P450 OleTJE with Phenyl-Substituted Fatty Acids: A Computational Study
Source: Int J Mol Sci. 2021 Jul 2;22(13):7172. doi: 10.3390/ijms22137172 (PMC8269385; doi:10.3390/ijms22137172)
Supplement: Supplementary file 1 [file ijms-22-07172-s001.zip]

Archive with 1 entries (1 files):
- ijms-1279252-supplementary.pdf
